# Supplementary material for: Effects of salinity and nutrient stress on a toxic freshwater cyanobacterial community and its associated microbiome: An experimental study
Source: Environ Microbiol Rep. 2024 Oct 24;16(5):e70029. doi: 10.1111/1758-2229.70029 (PMC11499623; doi:10.1111/1758-2229.70029)
Supplement: Supplementary file 2 — TABLE S1. Dynamics of species biomass (cells ml−1) and biovolume (mm3 L−1) for both Nutrient+ and Nutrient− experiments. [file EMI4-16-e70029-s002.xlsx]

## Sheet: Feuil1
Nutrient +	Time	S0								S5								S10								S20						S25
	Station	T2		T4		T6		T9		T2		T4		T6		T9		T2		T4		T6		T9		T2		T4		T6		T2		T4		T6
	Taxon	cells mL-1	mm3L-1	cells mL-1	mm3L-1	cells mL-1	mm3L-1	cells mL-1	mm3L-1	cells mL-1	mm3L-1	cells mL-1	mm3L-1	cells mL-1	mm3L-1	cells mL-1	mm3L-1	cells mL-1	mm3L-1	cells mL-1	mm3L-1	cells mL-1	mm3L-1	cells mL-1	mm3L-1	cells mL-1	mm3L-1	cells mL-1	mm3L-1	cells mL-1	mm3L-1	cells mL-1	mm3L-1	cells mL-1	mm3L-1	cells mL-1	mm3L-1
	Arthrospira					6	6694.46
	Dolichospermum	645	302280	77	17338.1	280	121770			255.876	141951	407.5	85835.1	990	141872	300	50589.5	80	18454.7
	Fragilaria	6	2752	18	6192	15	10320	779.932	357729			16.5	3784	44	10090.7	966.667	221689
	Microcystis aeruginosa	525928	3.7075e+07	184980	1.4668e+07	139284	8.22388e+06	1.81687e+06	1.31774e+08	406281	2.60422e+07	321294	8.16267e+06	169029	8.29109e+06	829379	5.48688e+07	488621	3.10209e+07	260112	1.47144e+07	663744	2.5177e+07	804484	5.60216e+07	437058	2.88475e+07	274500	2.28611e+07	1.30466e+06	8.31706e+07	411498	2.99711e+07	391691	3.17512e+07	1.64851e+06	8.58249e+07
	Microcystis botrys	142705	1.39257e+06							10508	245375
	Microcystis smithii	5760.51	115936							17735.8	657849
	Microcystis sp. unicellular	9460	349673	19340	1093677	15135.7	1.72899e+06	10931.4	141351	10616	1.23912e+06	630.655	18523.5	15881.9	1.00448e+06	31532.8	2.39688e+06	6306.55	475750					7357.64	184761
	Microcystis wesenbergii	599944	3.25744e+07	560977	3.10873e+07	711208	4.45242e+07	1.0076e+07	8.45719e+08	388762	2.60948e+07	75758	4.19581e+06	213206	1.45396e+07	1.38029e+06	6.6042e+07	389657	2.69473e+07	538726	4.27762e+07	241766	5.18055e+07	663164	5.91329e+07	753119	4.88205e+07	335451	2.19225e+07	1.41852e+06	6.82832e+07	328029	1.98148e+07	414117	3.14123e+07	982850	5.5027e+07
	Navicula							73.5764	41472.6
	Pediastrum							140.712	4.63927e+06
	Scenedesmus					4	848	962.262	136000					4	282.667	129.333	9139.56	2	212
Nutrient -	Time	S0								S5								S10								S15						S20
	Station	T2		T4		T6		T9		T2		T4		T6		T9		T2		T4		T6		T9		T2		T4		T6		T2		T4		T6
	Taxon	cells mL-1	mm3L-1	cells mL-1	mm3L-1	cells mL-1	mm3L-1	cells mL-1	mm3L-1	cells mL-1	mm3L-1	cells mL-1	mm3L-1	cells mL-1	mm3L-1	cells mL-1	mm3L-1	cells mL-1	mm3L-1	cells mL-1	mm3L-1	cells mL-1	mm3L-1	cells mL-1	mm3L-1	cells mL-1	mm3L-1	cells mL-1	mm3L-1	cells mL-1	mm3L-1	cells mL-1	mm3L-1	cells mL-1	mm3L-1	cells mL-1	mm3L-1
	Arthrospira	562	209016																													20	7438.29			4	1487.66
	Dolichospermum	23294	4.39422e+07	43893.3	2.62645e+07	30580	1.72274e+07	58643.3	9.50495e+06	21576.7	1.19399e+07	65575	3.39592e+07	49316.7	2.59712e+07	38023.3	1.34962e+07	4247	2.90393e+06	672	182173	6	1129.7			1499.5	1.40478e+06	102	36071.2	5	1247.5
	Fragilaria	1988.5	912059	1266	290336	504	115584	1266	871008	846	194016	846	291024	1008	231168	504	115584	1476	1015488	1686	386656	756	173376	252	57792			168	38528	90	41280	90	20640			51	23392
	Microcystis aeruginosa			52252.3	6.84269e+06	33552.8	2.62044e+06	5.14029e+06	2.10628e+08	71294.6	4.42297e+06	86658.6	7.31004e+06	98165.9	5.1441e+06	1.12249e+06	5.83545e+07	13733.1	1.07094e+06	28412.9	2.37173e+06	11243	1.04898e+06	38082.8	2.57736e+06	75734	4.32614e+06	16411.6	1.89693e+06	20546.2	1.04501e+06	23635.4	1.221e+06	5216.09	957145	26693.3	1.66537e+06
	Microcystis wesenbergii	418582	1.75652e+07	503919	2.93798e+07	136803	7.93729e+06	1.74677e+06	8.25728e+07	284592	1.87673e+07	56060.5	5.03444e+06	58829.2	4.34836e+06	48171.6	1.67141e+06	29590.8	2.12026e+06	40554.7	3.68595e+06	25670	2.54969e+06	18229.3	2.04658e+06	59346.5	3.90237e+06	48479.9	4.1408e+06	62387.2	3.5146e+06	45497.5	2.82722e+06	34356.6	4.53302e+06	65116.5	4.13308e+06
	Navicula	7	3945.67																									3	1691
	Pediastrum	28	461580	168	2769480	168	2769480	430.667	21298620	28	461580	224	5538960					56	1384740			88						8	131880	6	197820					8	131880
	Scenedesmus	1532	216523	620	43813.3	756	53424	430.667	799099	308	21765.3	1124	119144	1008	71232	564	39856	506	107272	564	39856	168	11872					56	3957.33	14	1978.67	52	3674.67			36	5088
Table S1: Dynamics of species biomass (cells mL-1) and biovolume (mm3 L-1) for both Nutrient+ and Nutrient- conditions.
