# Supplementary material for: Effects of salinity and nutrient stress on a toxic freshwater cyanobacterial community and its associated microbiome: An experimental study
Source: Environ Microbiol Rep. 2024 Oct 24;16(5):e70029. doi: 10.1111/1758-2229.70029 (PMC11499623; doi:10.1111/1758-2229.70029)
Supplement: Supplementary file 3 — TABLE S2. The core microbiome detected in all selected samples in the Nutrient+ experiment. [file EMI4-16-e70029-s001.xlsx]

## Sheet: core_ASV_point_attached
Table S2: The core microbiome detected in all selected samples in the Nutrient+ experiment
	Relative abundance (%) 1
ASV	S0	S5	S10	S20	S25	Kingdom	Phylum	Class	Order	Family	Genus	Species
2cdf020dbccb54970e915dfe9e3bad0c	0.128194	0.168079	0.20282	0.3305	0.524556	Bacteria	Fusobacteriota	Fusobacteriia	Fusobacteriales	Leptotrichiaceae	Hypnocyclicus	uncultured_Fusobacteriales
02d9360017d49067fe38fc24efc2a2cd	0.0426129	0.0546139	0.0550919	0.115163	0.15256	Bacteria	Fusobacteriota	Fusobacteriia	Fusobacteriales	Leptotrichiaceae	Hypnocyclicus
c50d8cf25f064bfe6fedf01b7eaa3d72	0.0351556	0.029661	0.0179559	0.0716571	0.104145	Bacteria	Fusobacteriota	Fusobacteriia	Fusobacteriales	Leptotrichiaceae	Hypnocyclicus
92fb114641e27921122496428e2ef0dd	0.0806094	0.0122411	0.0240772	0.00109679	0.0149774	Bacteria	Actinobacteriota	Actinobacteria	Propionibacteriales	Propionibacteriaceae	Cutibacterium
5ed88c81ee382a783af3c25c430720ca	0.0546865	0.0640301	0.0432574	0.0175487	0.0066179	Bacteria	Actinobacteriota	Actinobacteria	Micrococcales	Microbacteriaceae	Candidatus_Limnoluna	uncultured_bacterium
0b12fbeacb6fa98537c4a5b6f901f95c	0.023082	0.0240113	0.0208125	0.00987113	0.00348311	Bacteria	Actinobacteriota	Actinobacteria	Frankiales	Sporichthyaceae	hgcI_clade
5320dc80611d8b0660a4bef438d50b20	0.145239	0.141243	0.10039	0.0511836	0.0135841	Bacteria	Actinobacteriota	Actinobacteria	Frankiales	Sporichthyaceae	hgcI_clade	Candidatus_Nanopelagicus
db4b69e5fbf4923f377370790f5f607e	0.103336	0.0946328	0.0730478	0.0365597	0.0104493	Bacteria	Actinobacteriota	Actinobacteria	Frankiales	Sporichthyaceae	Sporichthyaceae
d639b36e0a72c828fd9ac811a599012a	0.0333801	0.0480226	0.0195882	0.00913993	0.00348311	Bacteria	Actinobacteriota	Actinobacteria	Frankiales	Sporichthyaceae	hgcI_clade	Candidatus_Planktophila
4c0c8adfefefaa743f7ded5561e3edbe	0.0319597	0.0310734	0.0187721	0.00658075	0.00383142	Bacteria	Actinobacteriota	Actinobacteria	Frankiales	Sporichthyaceae	Candidatus_Planktophila
8569910251b796761f278aaf4d90c2e9	0.00745725	0.0155367	0.00489706	0.0219358	0.00522466	Bacteria	Firmicutes	Negativicutes	Veillonellales-Selenomonadales	Sporomusaceae	Pelosinus	uncultured_bacterium
7e0248eed27130068df5c5bac43ce862	0.0820298	0.0108286	0.00734559	0.0160863	0.0215953	Bacteria	Armatimonadota	Armatimonadia	Armatimonadales	Armatimonadaceae	Armatimonas
bbde707d4d66e7ac5e151e1e427cd700	0.0440333	0.00753296	0.0175478	0.0149895	0.0215953	Bacteria	Armatimonadota	Fimbriimonadia	Fimbriimonadales	Fimbriimonadaceae	Fimbriimonadaceae	uncultured_Armatimonadetes
3a8a7409bdc33da14a01ec3e3313b9a7	0.00284086	0.00282486	0.00122426	0.000731195	0.00104493	Bacteria	Firmicutes	Bacilli	Staphylococcales	Staphylococcaceae	Staphylococcus
e01570517d009e1f5e5443a9dd58a231	0.026633	0.0404896	0.0208125	0.0255918	0.0550331	Bacteria	Firmicutes	Clostridia	Clostridiales	Clostridiaceae	Clostridium_sensu_stricto_5	uncultured_bacterium
5466268173a9a5ce9eb1d8c876fb72e1	0.0223718	0.0136535	0.0134669	0.0482588	0.0954371	Bacteria	Firmicutes	Clostridia	Peptostreptococcales-Tissierellales	Acidaminobacteraceae	Acidaminobacter	uncultured_bacterium
76e34c33fc48f1d936ef668732b2eb98	0.0379965	0.0682674	0.0710074	0.160863	0.241728	Bacteria	Firmicutes	Clostridia	Peptostreptococcales-Tissierellales	Acidaminobacteraceae	Acidaminobacter	uncultured_bacterium
999f0b732e9f3456350a5b55a0d88077	0.0184656	0.00800377	0.0146912	0.0142583	0.015674	Bacteria	Planctomycetota	Phycisphaerae	Phycisphaerales	Phycisphaeraceae	SM1A02
3f9f84332531ac9f0cb3a9ba736d452a	0.112924	0.039548	0.0155074	0.00182799	0.00383142	Bacteria	Planctomycetota	Planctomycetes	Pirellulales	Pirellulaceae	Pirellula	planctomycete_str.
a4dc9381330d4dddbd32851c1a4d9600	0.589478	0.01742	0.0106103	0.00658075	0.00696621	Bacteria	Gemmatimonadota	Gemmatimonadetes	Gemmatimonadales	Gemmatimonadaceae	Gemmatimonas
b82265b18f63ff6c86a24a1c21bb4a09	0.013139	0.0461394	0.0297904	0.0350973	0.057123	Bacteria	Unknown Bacteria	Unknown Bacteria	Unknown Bacteria	Unknown Bacteria	Unknown Bacteria
0d1d4f2a1f435e2cf8b174330f21747d	0.0465191	0.0301318	0.0220368	0.0157207	0.00522466	Bacteria	Verrucomicrobiota	Verrucomicrobiae	Unknown Verrucomicrobiae	Unknown Verrucomicrobiae	Unknown Verrucomicrobiae
43e1faa1b7c6015c07817e1560f4827c	0.0898422	0.0809793	0.0526434	0.0310758	0.0139324	Bacteria	Campylobacterota	Campylobacteria	Campylobacterales	Arcobacteraceae	Pseudarcobacter
8cbb3673af630923fafb52f6912c4650	0.817457	0.309793	0.19221	0.440179	0.792059	Bacteria	Unknown Bacteria	Unknown Bacteria	Unknown Bacteria	Unknown Bacteria	Unknown Bacteria
8c09e56570ead6f7f24d3741a4e08eb8	0.00142043	0.00235405	0.000816177	0.00146239	0.00243817	Bacteria	Bdellovibrionota	Oligoflexia	Silvanigrellales	Silvanigrellaceae	Unknown Silvanigrellaceae	uncultured_bacterium
7fc2b1b3b871166416e6486dc737c442	2.97864	1.36017	1.31813	2.0627	2.67294	Bacteria	Proteobacteria	Alphaproteobacteria	Acetobacterales	Acetobacteraceae	Roseomonas
d903169f21781c112cb33f003bb755ee	0.0419027	0.0353107	0.0469302	0.0285166	0.0400557	Bacteria	Proteobacteria	Alphaproteobacteria	Acetobacterales	Acetobacteraceae	Roseomonas	uncultured_bacterium
7bf3be1d93aa1c8da7f97ad6a6531800	0.231175	0.0772128	0.0436654	0.0442373	0.0651341	Bacteria	Proteobacteria	Alphaproteobacteria	Acetobacterales	Acetobacteraceae	Roseomonas	metagenome
6fad674589bd38912904cec0da22a0da	0.0798991	0.0621469	0.122018	0.0881089	0.130965	Bacteria	Proteobacteria	Alphaproteobacteria	Acetobacterales	Acetobacteraceae	Roseomonas	metagenome
ffd94b60a47022b560395c7d05f1a1f7	0.119316	0.0574388	0.0750882	0.0442373	0.0780216	Bacteria	Proteobacteria	Alphaproteobacteria	Acetobacterales	Acetobacteraceae	Roseomonas	metagenome
3c8840784af30934964b5b81a1be97cd	0.0301841	0.0433145	0.0530515	0.054474	0.0348311	Bacteria	Proteobacteria	Alphaproteobacteria	Acetobacterales	Acetobacteraceae	Roseomonas	metagenome
5cb54e6de5e7c3fcde5e2e9183b0d76b	0.0252126	0.0103578	0.00938603	0.00255918	0.00278649	Bacteria	Bacteroidota	Bacteroidia	Sphingobacteriales	NS11-12_marine_group	NS11-12_marine_group	uncultured_Flexibacteraceae
677e66d24a82237495293d72fde008b1	0.633867	0.0263653	0.0212206	0.0106023	0.000696621	Bacteria	Bacteroidota	Bacteroidia	Sphingobacteriales	NS11-12_marine_group	NS11-12_marine_group	uncultured_Cytophagales
d88736dde42546b37325b28eb38e03d9	0.00674704	0.00188324	0.0106103	0.00548396	0.0031348	Bacteria	Bacteroidota	Bacteroidia	Flavobacteriales	Flavobacteriaceae	NS3a_marine_group	uncultured_bacterium
88ddec40c60b24d2aaedb9c34c8269b1	0.0962341	0.0762712	0.0673346	0.119185	0.0149774	Bacteria	Bacteroidota	Bacteroidia	Flavobacteriales	Weeksellaceae	Chryseobacterium	Chryseobacterium_stagni
4054a295c848c25f756b5f5ac0c4e4ea	1.28016	1.17844	1.00757	1.26679	1.16057	Bacteria	Bacteroidota	Bacteroidia	Flavobacteriales	Weeksellaceae	Chryseobacterium
87258b3ac325bbc1e95ede006a79b908	0.06605	0.0254237	0.0236691	0.80212	4.22814	Bacteria	Bacteroidota	Bacteroidia	Flavobacteriales	Flavobacteriaceae	Tenacibaculum
a723bb14f96de483ca24cbec990c598e	0.104046	0.142655	0.104471	0.0632483	3.03762	Bacteria	Bacteroidota	Bacteroidia	Flavobacteriales	Flavobacteriaceae	Tenacibaculum
3a2db3b8961fc604a188651468836a8c	0.0767032	0.0630885	0.0567243	0.626634	1.78892	Bacteria	Bacteroidota	Bacteroidia	Flavobacteriales	Flavobacteriaceae	Tenacibaculum
a11669911b989d78ae21e598a27e0588	0.106532	0.333333	0.273011	0.383512	0.105886	Bacteria	Bacteroidota	Bacteroidia	Flavobacteriales	Flavobacteriaceae	Flavobacterium
e3609517df4194fc639c7744505111c0	0.448856	0.379944	0.286886	0.4899	0.0428422	Bacteria	Bacteroidota	Bacteroidia	Flavobacteriales	Flavobacteriaceae	Flavobacterium	Cytophaga_sp.
dcd758adf14560671d54131066fdf8e2	0.18359	0.215631	0.16854	0.294671	0.0491118	Bacteria	Bacteroidota	Bacteroidia	Flavobacteriales	Flavobacteriaceae	Flavobacterium	Cytophaga_sp.
88e8115a27480e61e9011916a3c39194	0.0752828	0.0936911	0.0905956	0.137099	0.0452804	Bacteria	Bacteroidota	Bacteroidia	Flavobacteriales	Flavobacteriaceae	Flavobacterium
3f401b8c06f5c2f14e86f0212d621bf3	0.0546865	0.186911	0.109368	0.033635	0.0323929	Bacteria	Bacteroidota	Bacteroidia	Flavobacteriales	Flavobacteriaceae	Flavobacterium
c6dfd9c3948bfc22b62de60443f76f2e	22.7507	28.2721	22.906	2.6674	1.97701	Bacteria	Bacteroidota	Bacteroidia	Flavobacteriales	Flavobacteriaceae	Flavobacterium
b34d5a8a6157f14be3f6cf0530786102	0.0578825	0.120056	0.125283	0.0314414	0.0142807	Bacteria	Bacteroidota	Bacteroidia	Flavobacteriales	Flavobacteriaceae	Flavobacterium
881499efc4133500db0e31da1e81b7c2	0.18359	0.0277778	0.0106103	0.00767754	0.0114943	Bacteria	Bacteroidota	Bacteroidia	Flavobacteriales	Flavobacteriaceae	Flavobacterium	uncultured_bacterium
b602ad9ceb2976213ded2ba637f56681	0.0316046	0.0433145	0.0150993	0.0186455	0.0271682	Bacteria	Bacteroidota	Bacteroidia	Flavobacteriales	Flavobacteriaceae	Flavobacterium	Flavobacterium_fontis
54325e6bb1acf21fb29c5664a8b0111c	0.029829	0.172787	0.39911	0.0391189	0.0031348	Bacteria	Bacteroidota	Bacteroidia	Flavobacteriales	Flavobacteriaceae	Flavobacterium	Flavobacterium_cheniae
755205ebed86c7df809d2bb5aebe27ba	0.0390618	0.159134	0.277092	0.452244	0.00522466	Bacteria	Bacteroidota	Bacteroidia	Flavobacteriales	Flavobacteriaceae	Flavobacterium
d581d35c3dd8aad2742dc3b271d596d0	0.0145594	0.0136535	0.0167316	0.258843	0.477186	Bacteria	Bacteroidota	Bacteroidia	Flavobacteriales	Flavobacteriaceae	Flavobacterium	Flavobacterium_gelidilacus
6c98efe638154a758cb4fc3e9f34ab69	0.102981	0.130414	0.0612132	0.0435061	0.00696621	Bacteria	Bacteroidota	Bacteroidia	Flavobacteriales	Flavobacteriaceae	Flavobacterium
e196f42486f382b433fdc793bce79ce6	0.0692459	0.0626177	0.0583566	1.21269	2.29606	Bacteria	Bacteroidota	Bacteroidia	Flavobacteriales	Flavobacteriaceae	Flavobacterium
815deb847b606c3bb2be0ef749f256dd	0.240763	0.549435	0.281989	0.0650763	0.0323929	Bacteria	Bacteroidota	Bacteroidia	Flavobacteriales	Flavobacteriaceae	Flavobacterium
c0ae18c3d77ea48cb6a2083552db2060	0.06605	0.279661	0.265665	0.0255918	0.0184605	Bacteria	Bacteroidota	Bacteroidia	Flavobacteriales	Flavobacteriaceae	Flavobacterium	Flavobacterium_cheonhonense
24701fb21794fb124ce29e73da5bd3da	0.0287637	0.0117702	0.0301985	3.46732	0.585162	Bacteria	Bacteroidota	Bacteroidia	Flavobacteriales	Flavobacteriaceae	Olleya	Olleya_marilimosa
5e7fac61c440baabb66ad7e24e1f9f5c	0.0209513	0.0202448	0.00612132	0.297962	1.40648	Bacteria	Bacteroidota	Bacteroidia	Flavobacteriales	Flavobacteriaceae	Unknown Flavobacteriaceae
f8ea36b12bf2ffc24cdeb5b73e8a010e	0.00177554	0.00282486	0.00122426	0.140024	0.0208986	Bacteria	Bacteroidota	Bacteroidia	Flavobacteriales	Flavobacteriaceae	Dokdonia
0d22b7e4a1259d36db15ecf563f64057	0.0174003	0.0188324	0.0155074	0.00402157	0.00174155	Bacteria	Bacteroidota	Bacteroidia	Flavobacteriales	Cryomorphaceae	Unknown Cryomorphaceae	uncultured_marine
71a4e4dc4778c14deb4fe7c9e9a9f070	0.327764	0.0607345	0.0555	0.0712915	0.0867294	Bacteria	Bacteroidota	Bacteroidia	Sphingobacteriales	env.OPS_17	env.OPS_17
4c234aaf42ddbabda5d53f37fb07a7b5	0.0181105	0.269303	0.293007	0.00182799	0.00139324	Bacteria	Bacteroidota	Bacteroidia	Chitinophagales	Chitinophagaceae	Lacibacter	Lacibacter_cauensis
6c820ba025db778fed83ccd92d09e3f6	0.211999	0.158663	0.218327	0.256649	0.409613	Bacteria	Bacteroidota	Bacteroidia	Chitinophagales	Chitinophagaceae	Sediminibacterium
6165c279320c536f2ecf453314ca2a85	0.0465191	0.0513183	0.0334632	0.0116991	0.0132358	Bacteria	Bacteroidota	Bacteroidia	Chitinophagales	Chitinophagaceae	Sediminibacterium
e7407507681c8a9a1dc5dd59d4b1414c	0.0202411	0.0282486	0.00816177	0.00731195	0.00139324	Bacteria	Bacteroidota	Bacteroidia	Chitinophagales	Saprospiraceae	Candidatus_Aquirestis
f27c2959a160faff615cd484b52af2ef	0.0252126	0.0428437	0.0412169	0.0614203	0.087426	Bacteria	Bacteroidota	Bacteroidia	Cytophagales	Microscillaceae	Unknown Microscillaceae	uncultured_bacterium
5dc5924cdf7a49256e5cab26ded4c088	0.664051	0.286723	0.273419	0.388264	0.699756	Bacteria	Bacteroidota	Bacteroidia	Cytophagales	Microscillaceae	Unknown Microscillaceae	uncultured_bacterium
119153c6b48d03118a84a3291ab4b66b	0.122867	0.0211864	0.0379522	0.0493556	0.0623476	Bacteria	Bacteroidota	Bacteroidia	Cytophagales	Microscillaceae	Unknown Microscillaceae	uncultured_bacterium
8bcdb416f0b963228ff8832ad217f829	0.0909075	0.0193032	0.0669265	0.0782378	0.125392	Bacteria	Bacteroidota	Bacteroidia	Cytophagales	Microscillaceae	Unknown Microscillaceae	uncultured_bacterium
f359f65bbbcfd20ce503076ed7450272	0.187142	0.19774	0.064886	0.126862	0.174155	Bacteria	Bacteroidota	Bacteroidia	Cytophagales	Microscillaceae	Unknown Microscillaceae	uncultured_bacterium
2db87f3843fb49d78bd1424ea0c95185	0.0149145	0.0240113	0.0167316	0.0106023	0.00139324	Bacteria	Bacteroidota	Bacteroidia	Cytophagales	Cyclobacteriaceae	Algoriphagus	uncultured_Hongiella
6300dcc151275bd8bcd2058bb8e1239d	0.186076	0.0216573	0.0163235	0.0171831	0.00104493	Bacteria	Bacteroidota	Bacteroidia	Cytophagales	Spirosomaceae	Emticicia	uncultured_bacterium
5447a556638c71ffd339dae8a6cb1024	0.0923279	0.0936911	0.163643	0.0321726	0.00243817	Bacteria	Bacteroidota	Bacteroidia	Cytophagales	Spirosomaceae	Spirosomaceae	Fluviimonas_sp.
595c5617722a6fbc33e73f3c483a3020	0.609719	0.027307	0.0171397	0.0109679	0.00174155	Bacteria	Bacteroidota	Bacteroidia	Cytophagales	Unknown Cytophagales	Unknown Cytophagales
7d543c7df5289667437beb33a5d9fdb1	0.368601	0.688324	0.187721	0.0910337	0.00731452	Bacteria	Bacteroidota	Bacteroidia	Cytophagales	Spirosomaceae	Flectobacillus	Flectobacillus_sp.
ebd80762cc12968e5515bdea807e749d	0.0692459	0.0579096	0.0359118	0.020839	0.00592128	Bacteria	Bacteroidota	Bacteroidia	Cytophagales	Spirosomaceae	Pseudarcicella	uncultured_bacterium
2ec1ee46fc8eb6c5fae07be6125bf9e4	0.148435	2.1935	1.91475	0.0266886	0.000696621	Bacteria	Bacteroidota	Bacteroidia	Flavobacteriales	Crocinitomicaceae	Fluviicola	Hypsibius_dujardini
dee6124e8924f6b29aa526051fd6013b	0.0784787	0.0899247	0.0391765	0.026323	0.00626959	Bacteria	Bacteroidota	Bacteroidia	Flavobacteriales	Crocinitomicaceae	Fluviicola	uncultured_Flexibacter
651b95d8b1c24211497ffa95d85c5b51	1.63456	1.41384	0.338305	0.116626	0.00487635	Bacteria	Bacteroidota	Bacteroidia	Cytophagales	Spirosomaceae	Runella
5f42e03097ae97d5659271915b275879	0.262424	1.47834	2.61462	0.231057	0.144549	Bacteria	Proteobacteria	Gammaproteobacteria	Enterobacterales	Alteromonadaceae	Rheinheimera
e9b649d71d2bad18fc95822c92613657	0.0678255	0.356403	1.06633	0.0654419	0.0532915	Bacteria	Proteobacteria	Gammaproteobacteria	Enterobacterales	Alteromonadaceae	Rheinheimera
06ff4ad6e664e2b5435a5703e58d6881	0.029829	0.0922787	0.0791691	0.0252262	0.0348311	Bacteria	Proteobacteria	Gammaproteobacteria	Enterobacterales	Alteromonadaceae	Rheinheimera	uncultured_bacterium
0c87fa6ad186177699b6b4539e8f1893	0.019886	0.0287194	0.00856985	0.247509	0.676768	Bacteria	Proteobacteria	Gammaproteobacteria	Enterobacterales	Shewanellaceae	Shewanella	Shewanella_baltica
f8c9c4f42f6641d5e0f5b67ff8bb8964	1.59266	2.22693	2.04779	14.0909	24.4472	Bacteria	Proteobacteria	Gammaproteobacteria	Enterobacterales	Shewanellaceae	Shewanella
99b11368bbd8882ef9f451dd5bf3a389	0.623924	0.950565	0.914526	9.99982	5.86938	Bacteria	Proteobacteria	Gammaproteobacteria	Enterobacterales	Shewanellaceae	Shewanella
e67f5278ee971666b9e8747d7bc9bf54	0.00816747	0.0348399	0.00734559	0.00182799	0.00243817	Bacteria	Proteobacteria	Gammaproteobacteria	Enterobacterales	Unknown Enterobacterales	Unknown Enterobacterales
798d78f37dc777bf25d384de54157806	0.0049715	0.00141243	0.00612132	0.00913993	0.00557297	Bacteria	Proteobacteria	Gammaproteobacteria	Enterobacterales	Aeromonadaceae	Aeromonas	uncultured_gamma
1933faf53137dd0f4ef506088acdb5a0	0.00319597	0.00564972	0.000816177	0.00255918	0.00104493	Bacteria	Proteobacteria	Gammaproteobacteria	Enterobacterales	Aeromonadaceae	Aeromonas	uncultured_gamma
16e2e2408cedf8f9faae33004fb5eaa2	3.30996	7.16525	10.8694	8.50233	2.71787	Bacteria	Proteobacteria	Gammaproteobacteria	Enterobacterales	Aeromonadaceae	Aeromonas
2167e952f62be2408f5e22d882263a10	0.185721	0.277307	0.600298	0.213874	0.0780216	Bacteria	Proteobacteria	Gammaproteobacteria	Enterobacterales	Aeromonadaceae	Aeromonas
7fde21ad3ccf6bab287d8c743d8c4b5b	1.27768	1.10311	0.822706	0.11955	0.126437	Bacteria	Proteobacteria	Gammaproteobacteria	Xanthomonadales	Xanthomonadaceae	Silanimonas	uncultured_bacterium
894b2a06a70d0ec7c518d370e56408ca	0.165125	0.0753296	0.0102022	0.0102367	0.0066179	Bacteria	Proteobacteria	Gammaproteobacteria	Burkholderiales	Comamonadaceae	Hydrogenophaga
355e59f650675e5020224a70880d85b0	0.00319597	0.00753296	0.0146912	0.0135271	0.0139324	Bacteria	Proteobacteria	Gammaproteobacteria	Burkholderiales	Comamonadaceae	Unknown Comamonadaceae
0b93d22f79d7d84fb1d1b202f8dae866	0.0046164	0.00423729	0.00408088	0.00584956	0.0107976	Bacteria	Proteobacteria	Gammaproteobacteria	Burkholderiales	Comamonadaceae	Unknown Comamonadaceae
6cb97c907f4e77ccce368368dda139dc	0.458799	1.23729	0.617846	0.080797	0.0369209	Bacteria	Proteobacteria	Gammaproteobacteria	Burkholderiales	Comamonadaceae	Unknown Comamonadaceae
ff1bd8113a59e63cbb44713fe3645ed6	0.95879	0.159605	0.10039	0.0690979	0.0808081	Bacteria	Proteobacteria	Gammaproteobacteria	Burkholderiales	Comamonadaceae	Rhodoferax
81b0b09959075945cd348a92b2d729e0	0.92683	0.227872	0.24771	0.246778	0.296064	Bacteria	Proteobacteria	Gammaproteobacteria	Burkholderiales	Comamonadaceae	Unknown Comamonadaceae
da3b50d07ad4fb09f3967bf2f1a273ed	0.358303	0.331921	0.0424412	0.0511836	0.0592128	Bacteria	Proteobacteria	Gammaproteobacteria	Burkholderiales	Comamonadaceae	Rhodoferax
d7342b7281e3a5464f04f3c1aae5f893	0.0830951	0.132298	0.037136	0.0230326	0.0355277	Bacteria	Proteobacteria	Gammaproteobacteria	Burkholderiales	Comamonadaceae	Rhodoferax
2d05b66143f31175c4d6c3eeadc010d2	1.06177	0.257533	0.114265	0.0467965	0.045977	Bacteria	Proteobacteria	Gammaproteobacteria	Burkholderiales	Comamonadaceae	Unknown Comamonadaceae
767af264f07aa6f8c77417b527eccef1	1.33662	0.712335	0.0652941	0.0431405	0.0606061	Bacteria	Proteobacteria	Gammaproteobacteria	Burkholderiales	Comamonadaceae	Ideonella
39b9edd401210e1e17848ac41d428e80	0.0553967	0.019774	0.0285662	0.0358285	0.041449	Bacteria	Proteobacteria	Gammaproteobacteria	Burkholderiales	Comamonadaceae	Ideonella
7dd4297c79218169539d1e9c2570053d	0.0095879	0.00329567	0.00734559	0.00255918	0.0031348	Bacteria	Proteobacteria	Gammaproteobacteria	Burkholderiales	Comamonadaceae	Rubrivivax	uncultured_bacterium
feff349a95f4e3c69813a8d958c99264	0.104402	0.0136535	0.0244853	0.00219358	0.010101	Bacteria	Proteobacteria	Gammaproteobacteria	Burkholderiales	Comamonadaceae	Unknown Comamonadaceae
858699ea89e140ee395b6e24a3b3beb7	0.0276984	0.0131827	0.00530515	0.00840874	0.0066179	Bacteria	Proteobacteria	Gammaproteobacteria	Burkholderiales	Comamonadaceae	Unknown Comamonadaceae
135501800be838bfead496fc51d0548a	0.00816747	0.00094162	0.00244853	0.00365597	0.0066179	Bacteria	Proteobacteria	Gammaproteobacteria	Burkholderiales	Comamonadaceae	Unknown Comamonadaceae
df0d4b738be3046ba14d83d057303340	0.82811	0.0244821	0.0248934	0.0160863	0.0411007	Bacteria	Proteobacteria	Gammaproteobacteria	Burkholderiales	Comamonadaceae	Inhella
04f9300ab6041a85696e8ea5a232b1cb	1.05218	0.100282	0.106919	0.149529	0.167189	Bacteria	Proteobacteria	Gammaproteobacteria	Burkholderiales	Comamonadaceae	Inhella	uncultured_bacterium
e5b480aff86ee95bf11ee06bcf706e68	0.686422	0.0433145	0.0297904	0.0197423	0.00696621	Bacteria	Proteobacteria	Gammaproteobacteria	Burkholderiales	Comamonadaceae	Unknown Comamonadaceae
890794b8f86cb2b7d1fee08f23e1e8df	0.337707	0.0235405	0.0420331	0.0274198	0.0285615	Bacteria	Proteobacteria	Gammaproteobacteria	Burkholderiales	Comamonadaceae	Rhizobacter
d6c39b73ab2a45a479699be1e6cd551a	0.238277	0.252354	0.176702	0.0683667	0.0097527	Bacteria	Proteobacteria	Gammaproteobacteria	Burkholderiales	Comamonadaceae	Limnohabitans
01505c85c3b1503d5dc558c08dc55f0f	0.183235	0.395009	0.396662	0.188283	0.0379659	Bacteria	Proteobacteria	Gammaproteobacteria	Burkholderiales	Burkholderiaceae	Limnobacter
2e868b2f12b035f37d8ac54a53497ab9	0.0678255	0.4129	0.410129	0.32136	0.123302	Bacteria	Proteobacteria	Gammaproteobacteria	Burkholderiales	Burkholderiaceae	Limnobacter
29344db3564c676c0492ab06c5f6794c	0.0987198	0.137006	0.139158	0.117722	0.127133	Bacteria	Proteobacteria	Gammaproteobacteria	Burkholderiales	Chromobacteriaceae	Vogesella
f24518faf5b7fc4f849572b85bd167c6	0.0632091	0.00988701	0.00489706	0.00365597	0.00278649	Bacteria	Proteobacteria	Gammaproteobacteria	Burkholderiales	Burkholderiaceae	Lautropia	uncultured_beta
5795316f32c0040ceef7441485909816	0.0667602	0.135122	0.0163235	0.00329038	0.00174155	Bacteria	Proteobacteria	Gammaproteobacteria	Burkholderiales	Neisseriaceae	Unknown Neisseriaceae	uncultured_beta
3c72af6d1665cb9d2048a35887f9dd4d	0.072797	0.0268362	0.051011	0.0307102	0.05155	Bacteria	Proteobacteria	Gammaproteobacteria	Burkholderiales	Methylophilaceae	MM2	uncultured_bacterium
a01217dc69179dffb082ddb4110ff569	0.0578825	0.0169492	0.0122426	0.00219358	0.00243817	Bacteria	Proteobacteria	Gammaproteobacteria	Burkholderiales	Oxalobacteraceae	Undibacterium
0a694e651826ad7cc1ff0f59d74a89ba	0.151631	0.0555556	0.0726397	0.0519148	0.0721003	Bacteria	Proteobacteria	Gammaproteobacteria	Burkholderiales	Oxalobacteraceae	Unknown Oxalobacteraceae
8e65f3153acd16042dda032b745855ba	1.00069	0.135122	0.10896	0.10127	0.0891675	Bacteria	Proteobacteria	Gammaproteobacteria	Burkholderiales	Oxalobacteraceae	Duganella
0f751fa3698ef74ff71b01c54d0d7efb	0.189272	0.137947	0.204452	0.114432	0.126785	Bacteria	Proteobacteria	Gammaproteobacteria	Burkholderiales	Sutterellaceae	Unknown Sutterellaceae	uncultured_bacterium
c3b544e9e7b4820631f2e62f532adf05	0.0138492	0.0183616	0.0187721	0.0288822	0.0564263	Bacteria	Proteobacteria	Gammaproteobacteria	Burkholderiales	Chitinibacteraceae	Chitinibacter	Chitinibacter_fontanus
9fc7064d0a75eeb13c40f15d27c908aa	0.00816747	0.00612053	0.00326471	0.0109679	0.0208986	Bacteria	Proteobacteria	Gammaproteobacteria	Burkholderiales	Chitinibacteraceae	Deefgea	Deefgea_sp.
a5a500b15a4866611211073dddb6a141	0.189272	0.107345	0.124059	0.147701	0.236155	Bacteria	Proteobacteria	Gammaproteobacteria	Burkholderiales	Nitrosomonadaceae	Ellin6067
eb11d97cc1796e8a6b875d0916f61d28	0.299355	0.0748588	0.0873309	0.0822594	0.107628	Bacteria	Proteobacteria	Gammaproteobacteria	Burkholderiales	Nitrosomonadaceae	Ellin6067	beta_proteobacterium
2cdfd4eb9f47e15fc6518f62e3b61ea6	0.341258	0.0918079	0.00979412	0.00475276	0.00243817	Bacteria	Proteobacteria	Gammaproteobacteria	Burkholderiales	Rhodocyclaceae	Unknown Rhodocyclaceae
b77657f1a0921612f77bd5f42d66e29a	0.664406	0.517891	0.0881471	0.0380221	0.00452804	Bacteria	Proteobacteria	Gammaproteobacteria	Burkholderiales	Rhodocyclaceae	Dechloromonas
38b434a02d464ddc9c9e9f8a0fd6df02	0.172582	0.0654426	0.0803934	0.102367	0.15674	Bacteria	Proteobacteria	Gammaproteobacteria	Burkholderiales	Nitrosomonadaceae	DSSD61	uncultured_bacterium
d391e4f84d8b30baa11309288f8abf05	0.120736	0.0838041	0.111408	0.131615	0.15883	Bacteria	Proteobacteria	Gammaproteobacteria	Burkholderiales	Nitrosomonadaceae	966-1	metagenome
36accf666647bf7b37871bb02845a8b1	0.0713766	0.084275	0.046114	0.022667	0.00104493	Bacteria	Proteobacteria	Gammaproteobacteria	CHAB-XI-27	CHAB-XI-27	CHAB-XI-27	uncultured_bacterium
5c732fa1fcd37fb805cd85824000d208	0.502832	0.537194	0.404824	0.723151	0.903866	Bacteria	Proteobacteria	Gammaproteobacteria	Pseudomonadales	Moraxellaceae	Acinetobacter
9eaf3126b1a59d53885da5e5b61ab98f	0.430745	0.532957	0.787202	0.765926	0.631139	Bacteria	Proteobacteria	Gammaproteobacteria	Pseudomonadales	Moraxellaceae	Acinetobacter
ff6f97ce50ea01298f8e58b53b97d489	0.24751	0.275895	0.226897	0.609816	0.402299	Bacteria	Proteobacteria	Gammaproteobacteria	Pseudomonadales	Moraxellaceae	Acinetobacter
b0a9bfef6c7ec6dc9f3c19376d83ca37	1.22867	2.0791	0.503581	0.335253	0.345524	Bacteria	Proteobacteria	Gammaproteobacteria	Pseudomonadales	Moraxellaceae	Acinetobacter
10f2ee746b929afb42784e5f25b596af	0.216971	0.372411	0.33096	0.138927	0.0334378	Bacteria	Proteobacteria	Gammaproteobacteria	Pseudomonadales	Moraxellaceae	Acinetobacter
b771a0b0c3f44ba460e59d7dd18c6b7d	0.0049715	0.00423729	0.00122426	0.00146239	0.00104493	Bacteria	Verrucomicrobiota	Verrucomicrobiae	Pedosphaerales	Pedosphaeraceae	SH3-11	bacterium_SH3-11
0137bb06d7b9376b63ef1044c06969c2	0.0316046	0.027307	0.0236691	0.00950553	0.00383142	Bacteria	Verrucomicrobiota	Verrucomicrobiae	Verrucomicrobiales	Rubritaleaceae	Luteolibacter	uncultured_Verrucomicrobiales
e43d72ae456a5531b897130defb12f53	1.15268	0.804143	0.626007	0.348414	0.165448	Bacteria	Verrucomicrobiota	Verrucomicrobiae	Chthoniobacterales	Terrimicrobiaceae	Terrimicrobium	uncultured_bacterium
890e6bea5eb27c650a2c1a85d9ea8d94	2.4648	1.64642	1.32384	0.678914	0.0574713	Bacteria	Verrucomicrobiota	Verrucomicrobiae	Chthoniobacterales	Terrimicrobiaceae	FukuN18_freshwater_group	uncultured_Verrucomicrobia
14c3066d277b4bf45f86fe5ce5911c5b	0.00745725	0.0112994	0.00816177	0.00219358	0.0334378	Bacteria	Proteobacteria	Gammaproteobacteria	Enterobacterales	Alteromonadaceae	Alteromonas
e876acc5f738729aadaf71eb48d06c7c	0.00142043	0.01742	0.00285662	0.00109679	0.00104493	Bacteria	Proteobacteria	Gammaproteobacteria	Pseudomonadales	Pseudomonadaceae	Pseudomonas	Pseudomonas_anguilliseptica
f242c36d2bdcaea33a2e104ea414fd8b	0.000355107	0.00894539	0.00367279	0.00365597	0.00104493	Bacteria	Proteobacteria	Gammaproteobacteria	Pseudomonadales	Pseudomonadaceae	Pseudomonas
963d81eb153a37a6d1327d95e115df20	0.292964	0.368173	0.680691	1.20318	1.40056	Bacteria	Proteobacteria	Gammaproteobacteria	Pseudomonadales	Pseudomonadaceae	Pseudomonas
39d96e147293b4a86906e5125d55c965	0.0415476	0.066855	0.0350956	0.0307102	0.0031348	Bacteria	Proteobacteria	Gammaproteobacteria	Pseudomonadales	Pseudomonadaceae	Pseudomonas
f3e23e6838704b66da8e79d99bb81bd1	0.0351556	0.115819	0.468485	0.0665387	0.00417973	Bacteria	Proteobacteria	Gammaproteobacteria	Pseudomonadales	Pseudomonadaceae	Pseudomonas
7e1b1aeffe7e6424edb6f1436728c15c	0.949912	2.79426	1.03491	0.696097	0.268548	Bacteria	Proteobacteria	Gammaproteobacteria	Pseudomonadales	Pseudomonadaceae	Pseudomonas
b73ded45893e6d17cb0ee4003834b9f5	1.38101	2.3065	4.34696	13.7541	13.2898	Bacteria	Proteobacteria	Gammaproteobacteria	Pseudomonadales	Pseudomonadaceae	Pseudomonas
6f66e6319463b50952fe44df4f72fe5e	0.0369312	0.0433145	0.0424412	0.0932273	0.0121909	Bacteria	Proteobacteria	Gammaproteobacteria	Pseudomonadales	Pseudomonadaceae	Pseudomonas
160817401141b9d9899ce6afc5c1a73b	0.0202411	0.0155367	0.0350956	0.00694635	0.00731452	Bacteria	Proteobacteria	Gammaproteobacteria	Pseudomonadales	Pseudomonadaceae	Pseudomonas
9fc0533f6fa5bcb56a0805e6e412b1d8	0.0227269	0.00753296	0.00244853	0.00146239	0.010101	Bacteria	Proteobacteria	Gammaproteobacteria	Pseudomonadales	Pseudomonadaceae	Pseudomonas
b8ff58df29ee3eedc7f6864d970f5e3c	0.553967	1.20104	5.42227	3.0999	1.39638	Bacteria	Proteobacteria	Gammaproteobacteria	Pseudomonadales	Pseudomonadaceae	Pseudomonas	Pseudomonas_anguilliseptica
2ad91ed500b6e217818c1e5248e2d687	1.88775	3.04473	6.50778	13.9965	11.1811	Bacteria	Proteobacteria	Gammaproteobacteria	Pseudomonadales	Pseudomonadaceae	Pseudomonas
72ef57cbcbab8bd9345ced0bd6168a94	0.0337352	0.0282486	0.0114265	0.00731195	0.0031348	Bacteria	Proteobacteria	Gammaproteobacteria	Pseudomonadales	Nitrincolaceae	Marinobacterium	Marinobacterium_marisflavi
6d82bcebd0866c683ffe31dcf6035c38	0.350136	0.131356	0.163643	0.206197	0.340996	Bacteria	Proteobacteria	Gammaproteobacteria	Unknown Gammaproteobacteria	Unknown Gammaproteobacteria	Unknown Gammaproteobacteria	uncultured_bacterium
1c8df42495722a1f492847cee285fefc	0.253192	0.107345	0.0918199	0.170003	0.229885	Bacteria	Proteobacteria	Gammaproteobacteria	Unknown Gammaproteobacteria	Unknown Gammaproteobacteria	Unknown Gammaproteobacteria	uncultured_bacterium
05bdb371bfd1b7aed116da081669082e	0.00355107	0.00753296	0.0216287	0.00511836	0.0299547	Bacteria	Proteobacteria	Alphaproteobacteria	Rickettsiales	SM2D12	SM2D12	uncultured_bacterium
42f99ce04c19792bcd65e66343624f5a	0.00142043	0.00612053	0.00285662	0.0116991	0.00557297	Bacteria	Proteobacteria	Alphaproteobacteria	Rickettsiales	SM2D12	SM2D12	uncultured_bacterium
6ea4e7c15424891f865befca0a6cf6c0	0.00106532	0.00282486	0.00367279	0.00182799	0.0031348	Bacteria	Proteobacteria	Alphaproteobacteria	Rickettsiales	SM2D12	SM2D12	uncultured_bacterium
327575929bba9a4473ab83d3a66d71e9	0.0213064	0.0188324	0.0297904	0.0204734	0.0337861	Bacteria	Proteobacteria	Alphaproteobacteria	Rickettsiales	SM2D12	SM2D12	uncultured_bacterium
46722da4dc9e06010b1d9467091e477b	0.00248575	0.00376648	0.00571324	0.00329038	0.000696621	Bacteria	Proteobacteria	Alphaproteobacteria	Micavibrionales	Unknown Micavibrionales	Unknown Micavibrionales	uncultured_bacterium
f28a04ac451dbba8a3840917d4bb015b	0.019886	0.0164783	0.0171397	0.0270542	0.0518983	Bacteria	Proteobacteria	Alphaproteobacteria	Rhodospirillales	Unknown Rhodospirillales	Unknown Rhodospirillales	metagenome
ec74d985934396a5884a2b19c39149ae	0.00426129	0.00188324	0.00367279	0.00438717	0.00487635	Bacteria	Proteobacteria	Alphaproteobacteria	Rhodospirillales	Unknown Rhodospirillales	Unknown Rhodospirillales	uncultured_bacterium
86ad426910439d92933920fd6609e957	0.534081	0.0244821	0.0118346	0.0182799	0.0309997	Bacteria	Proteobacteria	Alphaproteobacteria	Rickettsiales	Rickettsiaceae	Unknown Rickettsiaceae
3d75372ea33d81bfc0fb134f9e63c29e	0.0202411	0.0145951	0.013875	0.00950553	0.00278649	Bacteria	Proteobacteria	Alphaproteobacteria	SAR11_clade	Clade_III	Clade_III	Candidatus_Fonsibacter
588253f8c914de60cbb9577946854a39	0.0181105	0.0141243	0.00938603	0.00584956	0.00208986	Bacteria	Proteobacteria	Alphaproteobacteria	SAR11_clade	Clade_I	Clade_Ia
80ce3fdfafe7644f0d6288b2d5cfd819	0.198505	0.0155367	0.0175478	0.0201079	0.0285615	Bacteria	Proteobacteria	Alphaproteobacteria	Rickettsiales	AB1	AB1	uncultured_bacterium
f44b6dd6131367e258f55986aff3359e	0.112569	0.0216573	0.0126507	0.0153551	0.0188088	Bacteria	Proteobacteria	Alphaproteobacteria	Unknown Alphaproteobacteria	Unknown Alphaproteobacteria	Unknown Alphaproteobacteria	Lacibacterium_aquatile
ec6a59a677e6e4cefc4ca8463ebce8d8	0.0152696	0.00517891	0.000816177	0.00329038	0.0031348	Bacteria	Proteobacteria	Alphaproteobacteria	Elsterales	Elsteraceae	Unknown Elsteraceae	uncultured_bacterium
c641a1a3686dae2d4c43170613ade725	0.0784787	0.0720339	0.059989	0.352801	0.946012	Bacteria	Proteobacteria	Alphaproteobacteria	Rhodobacterales	Rhodobacteraceae	Sulfitobacter
531abeb510e182dfee85e6579c0ab60b	0.0852258	0.0710923	0.0840662	0.733754	1.60815	Bacteria	Proteobacteria	Alphaproteobacteria	Rhodobacterales	Rhodobacteraceae	Sulfitobacter
6830965255b7e74012dbd98a35f0fff2	0.0276984	0.0193032	0.013875	0.361576	0.0285615	Bacteria	Proteobacteria	Alphaproteobacteria	Rhodobacterales	Rhodobacteraceae	Unknown Rhodobacteraceae
370a3d262eba4f0d7aaffcdd39cbab0a	0.240053	0.257062	0.242813	0.126131	0.140718	Bacteria	Proteobacteria	Alphaproteobacteria	Rhodobacterales	Rhodobacteraceae	Tabrizicola	uncultured_bacterium
45fe403bd7297fa98701653ee4973074	0.00674704	0.0193032	0.0212206	0.00511836	0.00801115	Bacteria	Proteobacteria	Alphaproteobacteria	Rhodobacterales	Rhodobacteraceae	Unknown Rhodobacteraceae
f2589a1aab2846b1ec8c7fd0d3619b99	0.0387067	0.0442561	0.0191802	0.0164519	0.00243817	Bacteria	Proteobacteria	Alphaproteobacteria	Rhodobacterales	Rhodobacteraceae	Unknown Rhodobacteraceae
a697c188c3c8c21efc7b7efd7c3aec86	0.00781236	0.115348	0.116305	0.00182799	0.00104493	Bacteria	Proteobacteria	Alphaproteobacteria	Caulobacterales	Hyphomonadaceae	Hyphomonas
9add4671dde0d6bee05aab819d8d532d	1.34444	0.386064	0.374217	0.493922	0.654476	Bacteria	Proteobacteria	Alphaproteobacteria	Caulobacterales	Hyphomonadaceae	UKL13-1	alpha_proteobacterium
0ebe2c19bba462612d32bcaf0cf0ffd5	0.092683	0.630414	1.8972	0.424093	0.246256	Bacteria	Proteobacteria	Alphaproteobacteria	Rhizobiales	Rhizobiaceae	Allorhizobium-Neorhizobium-Pararhizobium-Rhizobium
7611715d8d436aeaebe5eeeb20678f9e	0.075993	0.234934	0.446857	0.146605	0.0421456	Bacteria	Proteobacteria	Alphaproteobacteria	Rhizobiales	Rhizobiaceae	Allorhizobium-Neorhizobium-Pararhizobium-Rhizobium
80162568d8261e0b34c19558cff8d324	0.539763	1.57109	2.2959	0.421168	0.173807	Bacteria	Proteobacteria	Alphaproteobacteria	Rhizobiales	Rhizobiaceae	Allorhizobium-Neorhizobium-Pararhizobium-Rhizobium
7ba9dabc3ce32b379710146ddfe387f1	0.0195309	0.0466102	0.0481544	0.00950553	0.00557297	Bacteria	Proteobacteria	Alphaproteobacteria	Rhizobiales	Rhizobiaceae	Allorhizobium-Neorhizobium-Pararhizobium-Rhizobium
d9c13a3d48cc0ba57c0645c01c0eacc6	0.133875	0.479755	1.54461	0.806142	0.621386	Bacteria	Proteobacteria	Alphaproteobacteria	Rhizobiales	Rhizobiaceae	Allorhizobium-Neorhizobium-Pararhizobium-Rhizobium
01c98bd71a5ce2e60da6b766a368b4de	0.110793	0.23258	0.0705993	0.0109679	0.00208986	Bacteria	Proteobacteria	Alphaproteobacteria	Caulobacterales	Caulobacteraceae	Brevundimonas
bbef9c3d9fafe85d6e58ae91bb08042b	0.0965892	0.102637	0.120386	0.171465	0.227795	Bacteria	Proteobacteria	Alphaproteobacteria	Caulobacterales	Caulobacteraceae	Phenylobacterium
58b059240179a7d9ca7cfe89ecab6a56	0.029829	0.029661	0.0191802	0.0358285	0.0337861	Bacteria	Proteobacteria	Alphaproteobacteria	Caulobacterales	Caulobacteraceae	Caulobacter
f957ea6dad302e57d3ab8812f6325573	0.0362209	0.0160075	0.00775368	0.00511836	0.0031348	Bacteria	Proteobacteria	Alphaproteobacteria	Caulobacterales	Caulobacteraceae	Caulobacter
021a60490bbb93b30a1e1a0019223750	0.154117	0.796139	0.532555	0.0464309	0.0149774	Bacteria	Proteobacteria	Alphaproteobacteria	Rhizobiales	Beijerinckiaceae	Bosea
290242e2d019948367c3c7d9a8f81642	0.123222	0.0913371	0.0816177	0.0515492	0.0365726	Bacteria	Proteobacteria	Alphaproteobacteria	Rhizobiales	Beijerinckiaceae	FukuN57	uncultured_bacterium
8a86c5ba6d6af3141caac4e370901974	0.127839	0.0861582	0.0595809	0.0296134	0.0376176	Bacteria	Proteobacteria	Alphaproteobacteria	Rhizobiales	Rhizobiales_Incertae_Sedis	Unknown Rhizobiales_Incertae_Sedis
25571969478d66ed84136caf2728fd1b	0.0223718	0.0381356	0.0432574	0.0142583	0.0264716	Bacteria	Proteobacteria	Alphaproteobacteria	Rhizobiales	Rhizobiales_Incertae_Sedis	Phreatobacter	uncultured_bacterium
ed541c87d5df87ae71fac96b59bc34aa	0.115765	0.596987	0.377074	0.0142583	0.00383142	Bacteria	Proteobacteria	Alphaproteobacteria	Sphingomonadales	Sphingomonadaceae	Sphingopyxis	alpha_proteobacterium
2a1887905f36a8f1a4e274a4b8108b1c	0.196374	0.191149	0.129772	0.0694635	0.00452804	Bacteria	Proteobacteria	Alphaproteobacteria	Sphingomonadales	Sphingomonadaceae	Unknown Sphingomonadaceae	Sphingomonas_sp.
37fae6ae03fd17d5ab2bb2a12cd5cf12	0.268816	0.322976	0.193842	0.0983457	0.00278649	Bacteria	Proteobacteria	Alphaproteobacteria	Sphingomonadales	Sphingomonadaceae	Sphingorhabdus
e443abeee4f4141cc7a97c1f24bbefc3	0.0340903	0.497175	0.562754	0.105292	0.0647858	Bacteria	Proteobacteria	Alphaproteobacteria	Sphingomonadales	Sphingomonadaceae	Blastomonas
914e82c6b9ee32001581d07edf78c20e	0.019886	0.224105	0.489706	0.0482588	0.0031348	Bacteria	Proteobacteria	Alphaproteobacteria	Sphingomonadales	Sphingomonadaceae	Blastomonas
897a4d0ade9f2e7b7fc7b38e06f8998a	0.023082	0.120998	0.182007	0.0387533	0.0111459	Bacteria	Proteobacteria	Alphaproteobacteria	Sphingomonadales	Sphingomonadaceae	Porphyrobacter
7f96e807b7627338f5b2bc391e07ff6a	0.0394169	0.0696798	0.0473382	0.0310758	0.0470219	Bacteria	Bdellovibrionota	Bdellovibrionia	Bdellovibrionales	Bdellovibrionaceae	Bdellovibrio	uncultured_bacterium
3589c4a221d667062c1223a001cac416	0.0678255	0.0329567	0.00979412	0.00146239	0.00174155	Bacteria	Proteobacteria	Alphaproteobacteria	Paracaedibacterales	Paracaedibacteraceae	Unknown Paracaedibacteraceae	uncultured_bacterium
SUM	74.9859	85.3324	89.2856	95.8841	96.736
